# Supplementary material for: Principal Components and Cluster Analysis of Trace Elements in Buckwheat Flour
Source: Foods. 2023 Jan 3;12(1):225. doi: 10.3390/foods12010225 (PMC9818536; doi:10.3390/foods12010225)
Supplement: Supplementary file 1 [file foods-12-00225-s001.zip]

Archive with 1 entries (1 files):
- foods-2113804-supplementary.pdf
